# Supplementary material for: Design and optimization of a butterfly-shaped grafting clip and cutting mechanism based on finite element simulation
Source: PLoS One. 2026 Jan 30;21(1):e0339854. doi: 10.1371/journal.pone.0339854 (PMC12858020; doi:10.1371/journal.pone.0339854)
Supplement: S2 Table — (XLSX) [file pone.0339854.s002.xlsx]

## Sheet: curve_1
	Group One		Group Two		Group Three		Group Four		Group Five
	Strain	Stress	Strain	Stress	Strain	Stress	Strain	Stress	Strain	Stress
	4.491854259664399	0.6422002428735527	4.482421448677579	0.5911365861733732	4.493705666069598	0.6281454134579844	4.480065164071815	0.6144029203080549	4.482446332239488	0.6144627686471327
	5.738511141297179	2.627084044621846	5.726460373882998	2.6266327372416223	5.740876381945948	2.5605834570225787	5.723450132525958	2.6136318278432062	5.726492163560266	2.6069777131569802
	6.98516802292996	5.832428566798298	6.9704992990884165	5.785485265531618	6.988047097822299	5.650372008708711	6.9668351009800995	5.801832776463307	6.970537994881044	5.825871159969075
	8.231824904562739	7.940434969990666	8.214538224293834	7.992233588670634	8.235217813698648	7.750413078307261	8.210220069434241	7.959392189645848	8.214583826201821	7.993244086388049
	9.47848178619552	9.022807149668385	9.458577149499252	9.052411206298357	9.482388529574997	8.868421270825381	9.453605037888382	9.09805191722755	9.458629657522598	9.089716145675535
	10.7251386678283	9.72422944309911	10.702616074704672	9.741209899007538	10.729559245451348	9.534062909464646	10.696990006342524	9.711164092907328	10.702675488843377	9.761508853758357
	11.97179554946108	10.057493478490729	11.94665499991009	10.110039588276514	11.976729961327697	9.87414153583257	11.940374974796665	10.081985775534926	11.946721320164155	10.158657630364134
	13.218452431093862	10.20327581705609	13.190693925115509	10.249708702609265	13.22390067720405	9.968865767745834	13.183759943250807	10.228094238724674	13.190767151484934	10.218574324054261
	14.465109312726641	10.161606794374629	14.434732850320929	10.211082432798273	14.471071393080399	9.926727534337942	14.427144911704948	10.17679585892316	14.43481298280571	10.21473668734094
	15.711766194359422	10.08365667443885	15.678771775526346	10.124813318674383	15.718242108956748	9.890742957408825	15.670529880159089	10.116891894184233	15.678858814126487	10.147617219564625
	16.9584230759922	10.015442656855837	16.922810700731763	10.087692265586364	16.9654128248331	9.799411470106389	16.91391484861323	10.043529062877601	16.922904645447264	10.112284015150308
	18.20507995762498	9.977451123577904	18.166849625937182	10.044107391350419	18.212583540709446	9.753031300930521	18.157299817067372	10.017141874172614	18.16695047676804	10.038364214132407
	19.45173683925776	9.917897422935189	19.410888551142598	9.979964630520135	19.459754256585796	9.718106897822421	19.400684785521513	9.929320474094352	19.41099630808882	9.98835582486222
	20.69839372089054	9.904207694453286	20.654927476348018	9.929200575436623	20.706924972462144	9.681459004728328	20.644069753975653	9.92589247442898	20.655042139409595	9.93814234080385
	21.945050602523327	9.87767951921879	21.898966401553444	9.89980606945467	21.9540956883385	9.649424358526678	21.8874547224298	9.89963331450216	21.89908797073038	9.93019332813334
	23.191707484156105	9.835097834367318	23.14300532675886	9.86080370153332	23.201266404214852	9.63397167978527	23.130839690883942	9.841987356405323	23.143133802051157	9.893942221499648
	24.438364365788885	9.793783769497772	24.38704425196428	9.853405542210066	24.4484371200912	9.601515090683613	24.374224659338083	9.838685712784308	24.387179633371936	9.845484783291564
	25.685021247421666	9.780480082939897	25.631083177169696	9.809051621516952	25.69560783596755	9.601213222566354	25.617609627792223	9.788803590075593	25.63122546469271	9.85663638180158
	26.931678129054443	9.769536500950952	26.875122102375116	9.813864172226582	26.9427785518439	9.576367631110786	26.860994596246364	9.776658612263654	26.875271296013487	9.825782703016095
	28.178335010687224	9.730881531010464	28.11916102758053	9.80430818249004	28.189949267720248	9.527825387443531	28.104379564700505	9.742769143135767	28.119317127334266	9.792999121415075
	29.424991892320005	9.668353314698155	29.36319995278595	9.715239666420306	29.4371199835966	9.474266164525332	29.347764533154646	9.638239707731774	29.363362958655042	9.716997635249276
	30.671648773952782	9.576360146325333	30.607238877991367	9.589026042766603	30.684290699472946	9.387983774507594	30.59114950160879	9.587170505049999	30.60740878997582	9.592657631944583
	31.918305655585563	9.376809430390287	31.851277803196787	9.42517039929568	31.931461415349297	9.163432423301238	31.83453447006293	9.398750403076553	31.851454621296597	9.3991854949836
	33.164962537218344	9.089839269672732	33.0953167284022	9.176540218794258	33.17863213122565	8.90050998210564	33.07791943851707	9.148479500635494	33.09550045261737	9.158955538933364
	34.411619418851124	8.75250837507727	34.33935565360762	8.797721800455594	34.425802847102	8.564143100581731	34.32130440697121	8.763106386184958	34.33954628393815	8.80587926434515
	35.65827630048391	8.375522808404277	35.58339457881305	8.396099002724268	35.67297356297835	8.241131097489585	35.56468937542536	8.426729559093445	35.58359211525894	8.437061748832496
	36.90493318211668	8.160295380654263	36.82743350401846	8.18733928706875	36.92014427885469	7.97271959659301	36.80807434387949	8.16342741398612	36.827637946579706	8.201794312406793
	38.15159006374947	8.046575846748441	38.07147242922388	8.057308775198623	38.16731499473105	7.8899120567203385	38.05145931233364	8.042791339318006	38.07168377790049	8.072791573102005
	39.39824694538225	7.98769005601381	39.315511354429304	8.03569489805977	39.4144857106074	7.832237488195975	39.29484428078778	8.007868130327191	39.315729609221265	8.05456111276106
	40.64490382701503	8.0420224275803	40.55955027963472	8.052481317129232	40.66165642648375	7.843137305761317	40.53822924924192	8.024433672529714	40.55977544054205	8.073893061490015
	41.89156070864781	8.078403244541368	41.80358920484014	8.061263496626825	41.9088271423601	7.886328502746716	41.78161421769607	8.045022876508455	41.80382127186282	8.102208412593026
	43.13821759028059	8.103807073893554	43.04762813004555	8.133579095046828	43.15599785823645	7.957900008424714	43.024999186150204	8.12380623905432	43.0478671031836	8.162971545769908
	44.38487447191337	8.165552558382426	44.291667055250976	8.188418035342568	44.4031685741128	7.972551062975428	44.26838415460435	8.13968921149269	44.291912934504374	8.186987796509916
	45.631531353546144	8.198546018876948	45.53570598045639	8.199707953115611	45.65033928998915	8.02614266885231	45.511769123058485	8.220344542496356	45.53595876582515	8.239881095626084
	46.878188235178925	8.239076646275338	46.77974490566181	8.269281128796386	46.8975100058655	8.082921985859572	46.75515409151263	8.227603850195516	46.78000459714593	8.246624109285179
	48.124845116811706	8.28009794170917	48.023783830867224	8.258834469865981	48.14468072174185	8.08161353938676	47.99853905996677	8.252087931505818	48.02405042846671	8.288284632580579
	49.37150199844449	8.309821072479059	49.26782275607265	8.297774318741402	49.39185143761819	8.136118844938084	49.24192402842091	8.292037650295663	49.268096259787484	8.342447710165814
	50.61815888007727	8.307002310482273	50.51186168127806	8.353975437667179	50.639022153494544	8.115697884396742	50.48530899687505	8.319543759618744	50.51214209110826	8.35406159317687
	51.864815761710055	8.354844141869979	51.755900606483486	8.341846886297114	51.8861928693709	8.143971596720691	51.7286939653292	8.340386947500031	51.75618792242904	8.367194178490436
	53.11147264334283	8.36075603932729	52.99993953168891	8.373141964825493	53.13336358524725	8.144710688138861	52.97207893378334	8.370380779707238	53.000233753749825	8.378677966213518
	54.35812952497561	8.365848765362427	54.243978456894325	8.347976658313396	54.3805343011236	8.179464490218884	54.21546390223748	8.361808940122634	54.2442795850706	8.352844874181466
	55.60478640660839	8.366048314522223	55.48801738209974	8.421172231239877	55.62770501699995	8.195324867058773	55.45884887069162	8.386094840068285	55.488325416391376	8.395913390366108
	56.85144328824117	8.3560508636048	56.73205630730516	8.381160532863554	56.8748757328763	8.186006430098118	56.70223383914576	8.421023922602794	56.73237124771215	8.407168150294208
	58.09810016987395	8.357247661656972	57.97609523251058	8.388324414180994	58.12204644875265	8.211764849519668	57.94561880759991	8.393218340852027	57.97641707903293	8.396120341141335
	59.34475705150673	8.38486995971167	59.220134157716	8.398822677779773	59.369217164629	8.1803071172054	59.189003776054044	8.382548887126008	59.22046291035371	8.396132639181499
	60.591413933139506	8.368725833301156	60.46417308292141	8.40191198098074	60.61638788050535	8.194825474915614	60.43238874450819	8.372305335245867	60.464508741674486	8.427254502986083
	61.83807081477229	8.383248167524744	61.70821200812683	8.366355799168105	61.863558596381694	8.18484956823527	61.675773712962325	8.381671720469733	61.70855457299526	8.3956917425683
	63.08472769640507	8.368455308645709	62.95225093333225	8.390823181589917	63.110729312258044	8.196798435811921	62.91915868141647	8.372720424807817	62.95260040431604	8.405993102231227
	64.33138457803786	8.349019082229898	64.19628985853767	8.375120682726305	64.35790002813441	8.190864356438063	64.16254364987061	8.386149135298208	64.19664623563682	8.404461622749782
	65.57804145967064	8.377728142872943	65.4403287837431	8.35190270638245	65.60507074401076	8.187668667380736	65.40592861832477	8.377308447837478	65.44069206695761	8.375641273704181
	66.82469834130342	8.362452370913825	66.68436770894851	8.383999517340055	66.8522414598871	8.16123682958725	66.6493135867789	8.338286488447062	66.68473789827837	8.396167499870408
	68.0713552229362	8.36521639147987	67.92840663415393	8.364144266550467	68.09941217576346	8.153414598610162	67.89269855523304	8.363764798082789	67.92878372959916	8.399083001154452
	69.31801210456898	8.339738433766815	69.17244555935935	8.366106961003082	69.3465828916398	8.157040594674209	69.13608352368718	8.37053366910177	69.17282956091994	8.398354242776279
	70.56466898620177	8.341641101907893	70.41648448456478	8.356813280664323	70.59375360751616	8.15183165545527	70.37946849214133	8.34556693388284	70.41687539224071	8.369391969271653
	71.81132586783455	8.373633798760341	71.66052340977019	8.349262438023088	71.84092432339251	8.144064607486621	71.62285346059548	8.337177716497543	71.6609212235615	8.358379669269942
	73.05798274946731	8.34506934881458	72.90456233497561	8.37018208579071	73.08809503926885	8.155888524435603	72.8662384290496	8.321099130121684	72.90496705488228	8.36097324135011
	74.3046396311001	8.344758009436015	74.14860126018104	8.334443979529226	74.33526575514522	8.12728940030383	74.10962339750375	8.310999776288009	74.14901288620305	8.357284144166533
	75.55129651273288	8.322079390686918	75.39264018538644	8.311439329623763	75.58243647102155	8.115718525141764	75.35300836595789	8.346818146900711	75.39305871752383	8.376116681064588
	76.79795339436566	8.371761173922286	76.63667911059187	8.329339821808825	76.82960718689792	8.168598870450538	76.59639333441204	8.328843802730946	76.6371045488446	8.32959917120373
	78.04461027599844	8.36746462858968	77.88071803579727	8.344000096383134	78.07677790277425	8.116860498026648	77.83977830286618	8.345209240160885	77.88115038016538	8.345657697479158
	79.29126715763122	8.359480775615905	79.1247569610027	8.345274965657142	79.3239486186506	8.14499416444962	79.08316327132032	8.355083434638072	79.12519621148617	8.331350306205326
	80.537924039264	8.362092736999577	80.36879588620812	8.32717887639725	80.57111933452695	8.139952739613905	80.32654823977445	8.347258403349457	80.36924204280693	8.342026740363746
	81.78458092089679	8.355972576640067	81.61283481141353	8.359500236128678	81.8182900504033	8.147675285706013	81.5699332082286	8.333719838610024	81.61328787412772	8.365541077549805
	83.03123780252956	8.365959042320805	82.85687373661895	8.33676682958084	83.06546076627966	8.15364031855884	82.81331817668274	8.351159029203318	82.85733370544848	8.383351063579067
	84.27789468416235	8.391147209431136	84.10091266182438	8.38830162163391	84.31263148215601	8.163190913637555	84.05670314513688	8.351716110297216	84.10137953676927	8.374583377894638
	85.52455156579514	8.380545872063617	85.3449515870298	8.370645112789383	85.55980219803236	8.194047473609928	85.30008811359103	8.366763720079703	85.34542536809006	8.41566705051525
	86.77120844742791	8.404207985811254	86.58899051223521	8.403722072752947	86.80697291390871	8.194766696402588	86.54347308204517	8.398679460016947	86.58947119941082	8.439845758859908
	88.01786532906068	8.400532486804785	87.83302943744064	8.445493200011912	88.05414362978506	8.235119122561457	87.78685805049932	8.403592739207983	87.83351703073161	8.468023096028954
	89.26452221069346	8.443300316464484	89.07706836264605	8.456481512768752	89.30131434566141	8.254795323483792	89.03024301895344	8.401960935327622	89.07756286205237	8.4690306982512
	90.51117909232624	8.50762713855863	90.32110728785148	8.493846147517337	90.54848506153776	8.283617552844454	90.2736279874076	8.454264015756925	90.32160869337316	8.483623909796798
	91.75783597395902	8.498010142998254	91.56514621305688	8.52087923660347	91.7956557774141	8.289776564441743	91.51701295586173	8.490601085910383	91.56565452469394	8.506207258768512
	93.0044928555918	8.530502310534548	92.80918513826231	8.564208532488653	93.04282649329046	8.32522829576841	92.76039792431588	8.545609478569766	92.80970035601472	8.539345515143344
	94.25114973722458	8.56943747175249	94.05322406346772	8.590235782310788	94.2899972091668	8.342851318889862	94.0038	8.551374933726477	94.05374618733549	8.60737244362704
	95.49780661885737	8.578912217972233	95.29726298867314	8.603042551700897	95.53716792504316	8.385616871621144	95.24716786122416	8.599954345653146	95.29779201865627	8.608347637337582
	96.74446350049014	8.654195861242748	96.54130191387856	8.651870052298534	96.7843386409195	8.413197411945525	96.4905528296783	8.615694567232852	96.54183784997704	8.678507403122321
	97.99112038212293	8.695864986221906	97.78534083908399	8.659597333409609	98.03150935679585	8.480265040991728	97.73393779813244	8.673303948516109	97.78588368129783	8.677527204503583
	99.23777726375572	8.71298065474232	99.0293797642894	8.711105956718367	99.27868007267222	8.497377843578347	98.9773227665866	8.70667175372382	99.02992951261861	8.71874474719145
	100.48443414538849	8.771427134779497	100.27341868949482	8.767501943902689	100.52585078854855	8.52968645844178	100.22070773504072	8.740842224373925	100.27397534393938	8.767514487163783
	101.73109102702128	8.752032496456899	101.51745761470025	8.787208073147088	101.77302150442492	8.55923506296519	101.46409270349487	8.736561733092495	101.51802117526016	8.798106423389687
	102.97774790865405	8.832254454922458	102.76149653990565	8.822598844713081	103.02019222030125	8.602593260419837	102.70747767194901	8.79603060758452	102.76206700658093	8.846645207633065
	104.22440479028683	8.831241202555002	104.00553546511108	8.851310036580418	104.2673629361776	8.665961055110765	103.95086264040316	8.836591484719342	104.00611283790172	8.893056142482008
	109.21103231681795	8.939171586015236	108.98169116593274	8.989184704539085	109.25604579968301	8.746445834637562	108.92440251421972	8.940227209177648	108.98229616318483	8.98777015317336
	114.19765984334907	9.028607663864694	113.95784686675442	9.055998439346025	114.24472866318841	8.81224212416949	113.89794238803628	9.02722157907234	113.95847948846793	9.067088044404342
	119.1842873698802	9.070525852065824	118.93400256757609	9.067039699021908	119.2334115266938	8.852332942151431	118.87148226185285	9.03000220466875	118.93466281375105	9.088243530312008
	124.1709148964113	9.003101868391076	123.91015826839777	9.04710012894708	124.2220943901992	8.76933248510388	123.84502213566941	8.97804668573869	123.91084613903415	9.06138803959882
	129.15754242294244	8.895739521550661	128.88631396921946	8.921575268100662	129.2107772537046	8.717743216562384	128.818562009486	8.876091816400494	128.88702946431727	8.9535
	134.14416994947356	8.778606578055376	133.86246967004112	8.838992596459288	134.19946011721	8.599509265841311	133.79210188330256	8.779717663609985	133.8632127896004	8.867626532280871
	139.1307974760047	8.667755424100763	138.8386253708628	8.683161067215421	139.1881429807154	8.469767531979778	138.7656417571191	8.696514286175843	138.8393961148835	8.736648841085037
	144.11742500253578	8.51496275678661	143.81478107168448	8.59992554173744	144.17682584422082	8.385891486090129	143.7391816309357	8.526625266968763	143.8155794401666	8.58128392295097
	149.1040525290669	8.430834262794358	148.79093677250614	8.487086511787133	149.16550870772622	8.282210629355122	148.71272150475224	8.421965954801372	148.7917627654497	8.502775452201034
	154.09068005559803	8.418151255006032	153.7670924733278	8.437749959159175	154.1541915712316	8.212549313056018	153.68626137856882	8.41754665443725	153.7679460907328	8.464459456096387
	159.07730758212915	8.423469607709764	158.74324817414947	8.444407173647695	159.142874434737	8.226458947432233	158.65980125238536	8.427689984864413	158.74412941601594	8.433899600998327
	164.06393510866027	8.47278498298023	163.71940387497116	8.470965029352254	164.1315572982424	8.261171940359784	163.63334112620194	8.503672127405617	163.72031274129904	8.50592431094005
	169.0505626351914	8.573954080868786	168.69555957579283	8.602860169399275	169.1202401617478	8.605469257469549	168.6068810000185	8.605931635278807	168.69649606658214	8.609065959061974
	174.03719016172252	8.722145855965376	173.6717152766145	8.762423918644592	174.1089230252532	8.631512793006179	173.58042087383507	8.755676508150033	173.67267939186524	8.745574322010276
	179.02381768825362	8.892849986354852	178.64787097743616	8.885505093724678	179.09760588875858	8.656419421758471	178.55396074765162	8.908718100972996	178.64886271714835	8.865702058060993
	184.01044521478474	8.985781411934413	183.62402667825785	9.09256579522715	184.08628875226398	8.589505050930564	183.5275006214682	8.988956968363969	183.62504604243148	9.123525259188128
	188.99707274131586	9.081469230422481	188.6001823790795	8.969941465111441	189.07497161576939	9.071644694896657	188.50104049528474	9.076330406603397	188.60122936771458	9.132952326801014
	193.98370026784698	9.066185222422648	193.57633807990118	9.235234662743379	194.0636544792748	8.788479083901853	193.47458036910132	9.075975118178954	193.57741269299768	9.114591930803996
	198.9703277943781	8.982044994712416	198.55249378072287	9.063851991655623	199.0523373427802	8.71878935734009	198.44812024291787	9.191937384953054	198.55359601828079	9.092543955187564
	203.95695532090923	8.891844144874238	203.52864948154453	8.905718506122891	204.04102020628557	8.799697443088226	203.42166011673444	8.923832857019173	203.52977934356392	8.86367664321516
	208.94358284744033	8.759718893272948	208.5048051823662	8.670306499333233	209.02970306979097	8.733741370674629	208.39519999055102	8.828594239104477	208.50596266884702	8.813579912579076
	213.93021037397145	8.723809186908833	213.48096088318786	8.480602663500703	214.01838593329637	8.500991288296412	213.36873986436757	8.696981982561171	213.48214599413012	8.68746254347179
	218.91683790050257	8.553037413071387	218.45711658400955	8.63846780650018	219.00706879680178	8.404786819760822	218.34227973818415	8.628618947752322	218.45832931941322	8.577663412796808
	223.9034654270337	8.726569501324619	223.43327228483122	8.751915266497337	223.99575166030718	8.569393419284706	223.3158196120007	8.70570667185604	223.43451264469633	8.734912374319551
	228.89009295356485	8.917923987046512	228.4094279856529	8.878496219450259	228.98443452381258	8.812218037461893	228.2893594858173	8.976580876325134	228.41069596997949	9.018749881515356
	233.87672048009594	8.930958784373031	233.38558368647455	9.053190863428233	233.97311738731796	8.968725307534248	233.26289935963382	9.11128590671815	233.38687929526256	9.135194662255518
	238.86334800662706	9.21625952187401	238.36173938729627	9.253944585300943	238.9618002508234	9.056118218319684	238.23643923345043	9.185208825470603	238.3630626205457	9.28985770351143
	243.84997553315816	9.340901194453435	243.3378950881179	9.519370937541193	243.95048311432876	9.164212072161327	243.20997910726695	9.373689022326992	243.33924594582876	9.563945357462961
	248.8366030596893	9.66137394730967	248.3140507889396	9.510558926517213	248.9391659778342	9.27229275631928	248.18351898108355	9.412543732745737	248.3154292711119	9.523167147769458
	253.8232305862204	9.605364875669698	253.29020648976126	9.582114080257558	253.92784884133957	9.37768267651217	253.15705885490007	9.715013876106326	253.291612596395	9.673973015264536
	258.80985811275156	9.83649173994197	258.2663621905829	9.863846221234851	258.916531704845	9.60456684389656	258.1305987287167	9.800687628189381	258.2677959216781	9.83981690464211
	263.79648563928265	10.011389387279543	263.2425178914046	10.066406149046614	263.90521456835035	9.688840232568461	263.1041386025332	10.048484070096583	263.2439792469612	10.14650084317412
	268.7831131658138	10.136724040086614	268.2186735922263	10.09761697810193	268.89389743185575	10.039413370668106	268.0776784763498	10.26972005048992	268.22016257224436	10.293111506370305
	273.7697406923449	10.544372617037284	273.1948292930479	10.505516370461427	273.88258029536115	10.171071681607744	273.0512183501663	10.448621898672464	273.1963458975274	10.46258986680447
	278.75636821887605	10.70960561592034	278.17098499386964	10.684218457598968	278.87126315886655	10.357252973643615	278.02475822398293	10.692648905870342	278.17252922281057	10.79196155943884
	283.74299574540714	10.88703392181256	283.1471406946913	10.930681183082374	283.85994602237196	10.635934827343643	282.9982980977995	10.80777437165301	283.1487125480936	10.9797879629241
	288.72962327193824	10.916494273108453	288.12329639551297	11.177190999772687	288.84862888587736	10.891158969058951	287.9718379716161	11.059112855793767	288.1248958733768	11.000282977526949
	293.71625079846933	11.256619140918826	293.09945209633463	11.274358368368313	293.83731174938276	11.00561396483693	292.9453778454326	11.072062452736693	293.1010791986599	11.066005106954709
	298.7028783250005	11.178349486774835	298.0756077971563	11.305377577522684	298.82599461288817	10.929554393033413	297.9189177192492	11.308775156289624	298.077262523943	11.414012469103307
	303.6895058515316	11.46697212440292	303.05176349797796	11.379841477094077	303.8146774763935	11.10112082492673	302.8924575930657	11.55719613597223	303.0534458492261	11.424665101307049
	308.67613337806273	11.719015862125412	308.0279191987997	11.774110267738363	308.803360339899	11.377840545794168	307.86599746688233	11.505608776410956	308.0296291745092	11.657364060623005
	313.6627609045938	11.577233065878833	313.0040748996213	11.71346851580904	313.7920432034043	11.326916798288423	312.8395373406988	11.645664102564606	313.0058124997923	11.587083595902715
	318.649388431125	11.725687715188657	317.980230600443	11.8192257557729	318.7807260669098	11.50108297228895	317.81307721451543	11.83760627803221	317.98199582507544	11.909876600770058
	323.63601595765607	11.899195974078081	322.9563863012647	11.939948622986366	323.7694089304151	11.677944946926159	322.786617088332	11.934572179143101	322.9581791503585	11.870644997915129
	328.6226434841872	11.960859129606709	327.93254200208634	12.068515242663032	328.7580917939205	11.661450243937459	327.7601569621486	12.05759155797285	327.93436247564165	12.128825564223545
	333.6092710107183	11.988816317274672	332.908697702908	12.159215815818065	333.74677465742593	11.860971762358005	332.7336968359651	12.184362811383405	332.91054580092475	12.19895479330466
	338.59589853724947	12.241515873962081	337.8848534037297	12.249956921573686	338.73545752093133	11.849307798718849	337.7072367097817	12.311439628774611	337.88672912620785	12.254340962290742
	343.5825260637806	12.271832250136264	342.8610091045514	12.379425283396307	343.7241403844368	12.02965347036131	342.6807765835983	12.466273695601524	342.862912451491	12.411958413937478
	348.56915359031166	12.535727787887062	347.83716480537305	12.553142347667853	348.71282324794214	12.239068511223302	347.65431645741484	12.550680087737893	347.83909577677406	12.614477668025074
	353.5557811168428	12.557902694644692	352.8133205061947	12.655605293791426	353.70150611144754	12.20980239661925	352.6278563312314	12.642012493253429	352.8152791020572	12.717474060266584
	357.3916484449437	12.86707168125684	356.6411325837499	12.751497492493673	357.5389544679902	12.496317761190578	356.4536562341673	12.81582640351466	356.6431124291981	12.855968419826931
	361.22751577304456	12.79609925099463	360.468944661305	12.928736145402544	361.3764028245328	12.570283805963223	360.27945613710307	13.010301206812157	360.47094575633895	13.063787957713854
	365.06338310114546	12.947318455614791	364.29675673886015	13.02599203868533	365.2138511810754	12.734559001586273	364.1052560400389	12.998765561905344	364.2987790834798	12.931920175418005
	368.8992504292463	13.15788407312076	368.12456881641526	13.275184834572617	369.05129953761804	12.824029474568317	367.9310559429747	13.065740755708363	368.1266124106206	13.27396401995555
	372.73511775734715	13.122272941917132	371.9523808939704	13.08526535415633	372.88874789416064	13.04875524797303	371.75685584591054	13.317900151987084	371.9544457377615	13.286775117161639
	376.570985085448	13.364118594316073	375.78019297152554	13.485638909013783	376.72619625070325	13.067041430497504	375.5826557488463	13.362016541515542	375.78227906490235	13.334271296444555
	380.4068524135489	13.575452884912961	379.6080050490807	13.623009175188567	380.5636446072459	13.145597075373395	379.40845565178216	13.36048562717686	379.6101123920432	13.438298924220641
	384.24271974164975	13.4706516561432	383.4358171266358	13.505411196340512	384.40109296378847	13.314928751923217	383.234255554718	13.673611468109339	383.43794571918403	13.646638204588614
	388.0785870697506	13.745873494398976	387.263629204191	13.75725424207592	388.23854132033114	13.487942127325963	387.06005545765385	13.717388737832337	387.26577904632495	13.851837252866838
	391.91445439785144	13.882988406985257	391.0914412817461	13.886909108674786	392.07598967687375	13.5818097897022	390.88585536058963	13.877950022628147	391.09361237346576	13.903831085514971
	395.75032172595235	14.06572400737139	394.91925335930125	13.936255975869337	395.91343803341636	13.710916506514446	394.7116552635255	14.036952380879775	394.9214457006066	14.154109662218557
	399.5861890540532	14.038132916861306	398.74706543685636	14.120345330559372	399.75088638995896	13.772490014018897	398.53745516646126	14.155645481407797	398.7492790277475	14.080740358341169
	403.4220563821541	14.155385005859394	402.5748775144115	14.228172607518069	403.5883347465016	13.905074211943413	402.3632550693971	14.318880083942716	402.57711235488836	14.318335560870445
	407.2579237102549	14.445081208483447	406.40268959196663	14.569256927980206	407.4257831030442	13.975501540677584	406.1890549723329	14.38088048461611	406.40494568202917	14.367045798306526
	411.0937910383558	14.556481154836826	410.2305016695218	14.647176137179924	411.26323145958685	14.363224136193224	410.0148548752687	14.5734507340265	410.2327790091701	14.611975688206746
	414.92965836645664	14.685753621904368	414.0583137470769	14.795921034280102	415.1006798161294	14.243715832922655	413.84065477820457	14.650449137852497	414.0606123363109	14.786781395720244
	418.76552569455754	14.824710763748211	417.8861258246321	14.886302493976306	418.93812817267207	14.417069468595745	417.6664546811404	14.840512455825936	417.88844566345176	14.831265200521566
	422.6013930226584	14.870370018192697	421.7139379021872	14.885328380832041	422.7755765292146	14.540632024519775	421.4922545840762	14.967484698596367	421.7162789905926	14.815145785569586
	426.43726035075923	15.075673473183008	425.54174997974235	15.06285846088241	426.6130248857573	14.79428712727681	425.31805448701203	14.997008494955793	425.5441123177335	15.14202834801753
	430.2731276788601	15.204227459849106	429.3695620572974	15.26882641381138	430.4504732422999	14.81504583718024	429.1438543899478	15.25141534773805	429.3719456448743	15.289459187692122
	434.108995006961	15.249386058762486	433.19737413485257	15.262556002398664	434.2879215988425	15.06071204443851	432.96965429288366	15.276001513346527	433.19977897201517	15.41305940678455
	437.9448623350618	15.579697005106958	437.0251862124077	15.535646673260768	438.1253699553851	15.016333060119685	436.79545419581945	15.481005227795123	437.02761229915603	15.600416732158488
	441.7807296631627	15.584884440172093	440.85299828996284	15.584764862656877	441.9628183119278	15.212456756224524	440.6212540987553	15.579786563602253	440.8554456262969	15.55806531395403
	445.6165969912636	15.565307587381982	444.680810367518	15.696719447199103	445.8002666684704	15.234993048422325	444.4470540016912	15.787790597091652	444.68327895343776	15.79791677590801
	449.4524643193644	15.83472375804064	448.5086224450731	15.902851768693676	449.637715025013	15.600725652342923	448.27285390462697	15.779560817927127	448.51111228057863	15.960841202712965
	453.28833164746527	15.825008784645895	452.3364345226282	16.00585799011084	453.47516338155555	15.432894696401736	452.09865380756275	15.894321414426555	452.33894560771944	15.870936575750527
	457.1241989755662	16.08893959277622	456.1642466001834	16.06492633406385	457.3126117380982	15.684199211649293	455.9244537104986	16.033696694837474	456.1667789348603	16.13680242630092
	460.960066303667	16.239293565787815	459.99205867773856	16.31527472111129	461.1500600946409	15.828947039955265	459.75025361343444	16.150226806436336	459.9946122620012	16.203637567692155
	464.79593363176787	16.21030310216518	463.81987075529366	16.28119386790339	464.98750845118343	15.939100623277842	463.5760535163702	16.347798659468182	463.82244558914203	16.364120253309004
	468.6318009598687	16.491863984154325	467.6476828328488	16.538352864888765	468.82495680772604	16.020513984561074	467.401853419306	16.337487226407184	467.65027891628284	16.528203660852945
	472.4676682879696	16.580691299190242	471.47549491040394	16.683012854782778	472.6624051642687	16.160788841304676	471.22765332224185	16.511814510658603	471.47811224342377	16.60851371546916
	476.3035356160705	16.76920027023537	475.3033069879591	16.766688361200753	476.4998535208113	16.333820716394353	475.05345322517775	16.661717536899946	475.30594557056463	16.742743000988078
	480.1394029441713	17.010068483454848	479.1311190655142	16.97130553316571	480.3373018773539	16.474577132963677	478.87925312811353	16.95513912336212	479.13377889770544	16.952215295337734
	483.97527027227216	16.996457090491557	482.9589311430693	17.009531162389802	484.1747502338965	16.721998054129305	482.7050530310493	17.16182790224111	482.9616122248463	17.0273562205073
	487.81113760037306	17.089068146844685	486.7867432206245	17.30836293238465	488.01219859043914	16.966324190637152	486.53085293398516	17.186396186477133	486.78944555198717	17.161539590786965
	491.64700492847396	17.174002378855132	490.61455529817965	17.326325341202846	491.8496469469818	16.836849531253876	490.356652836921	17.28467817355602	490.61727887912804	17.38560860489644
	495.48287225657475	17.220964109768484	494.44236737573476	17.343721389480084	495.68709530352436	16.80596146627485	494.1824527398568	17.34860945207467	494.44511220626885	17.29094113535776
	499.3187395846756	17.24807570246487	498.27017945328987	17.41805282797608	499.52454366006697	16.88265743227256	498.00825264279257	17.373685396610085	498.2729455334097	17.383710173555603
	503.1546069127765	17.1464254685639	502.09799153084504	17.14592579500727	503.3619920166096	16.97978664543788	501.8340525457284	17.117248300590887	502.1007788605506	17.236642204884035
