# Supplementary material for: Design and optimization of a butterfly-shaped grafting clip and cutting mechanism based on finite element simulation
Source: PLoS One. 2026 Jan 30;21(1):e0339854. doi: 10.1371/journal.pone.0339854 (PMC12858020; doi:10.1371/journal.pone.0339854)
Supplement: S4 File — (XML) [file pone.0339854.s004.xml]

<!DOCTYPE DEXXMLDoc SYSTEM "DEXXMLDoc.DTD">
<DEXXMLDoc name="15exam.xml" creator="DX13" version="13.0.1.0">
<designInfo studyType="ResponseSurface" studySubType="Randomized" designType="BoxBehnken" noOfRuns="15" noOfFactors="3" noOfResponses="2" noOfAnalyses="2">
<designNotes>This data file created by Design-Expert 13.</designNotes>
</designInfo>
<blockInfo>
<block code="0" name="Block 1"/>
</blockInfo>
<factorInfo>
<factor id="A" name="A" unit="" type="Numeric" uuid="691b8238-122f-488e-ba29-c76c6e88f385">
<numeric format="General" low="40" high="200" stdDev="0"/>
</factor>
<factor id="B" name="B" unit="" type="Numeric" uuid="d3cfd15e-c4dc-4d60-83e9-589ead3305e7">
<numeric format="General" low="10" high="40" stdDev="0"/>
</factor>
<factor id="C" name="C" unit="" type="Numeric" uuid="2aca9c62-cd75-4feb-ae9b-8787ed07126d">
<numeric format="General" low="25" high="45" stdDev="0"/>
</factor>
</factorInfo>
<constraintInfo/>
<responseInfo>
<response id="1" name="R1" unit="" type="Normal" format="General" responseUuId="0d71fb6b-e026-4b4e-adbb-aea999da6769"/>
<response id="2" name="R2" unit="" type="Normal" format="General" responseUuId="f35d12cf-03f6-4a59-9be7-46cce525258d"/>
</responseInfo>
<guiState>
<designLayout>
<visibleColumns>
<column type="stdorder">
<width>35</width>
</column>
<column type="runorder">
<width>35</width>
</column>
<column id="A" type="factor">
<width>104</width>
</column>
<column id="B" type="factor">
<width>104</width>
</column>
<column id="C" type="factor">
<width>104</width>
</column>
<column id="1" type="response">
<width>104</width>
</column>
<column id="2" type="response">
<width>104</width>
</column>
</visibleColumns>
</designLayout>
<graphSettings>
<graphArea name="GraphColumns">
<selectedGraph>0</selectedGraph>
<colorBy type="runOrder"/>
<axisX type="stdOrder"/>
<axisY type="runOrder"/>
<axisZ type="none"/>
<axisX_Histogram type="none"/>
<axisX_BoxPlot type="none"/>
<axisY_BoxPlot type="none"/>
<histograms/>
</graphArea>
<graphArea name="EffectsNoRestriction" graph="0"/>
<graphArea name="EffectsNoRestriction" graph="1"/>
<graphArea name="EffectsNoRestriction" graph="2"/>
<graphArea name="Diagnostics" index="0">
<colorBy type="none"/>
</graphArea>
<graphArea name="Classification" index="0">
<colorBy type="stdOrder"/>
<tracedPoint DrawLineLoo="false" DrawLineIs="false" falsePositiveLoo="-1" truePositiveLoo="-1" falsePositiveIs="-1" truePositiveIs="-1"/>
</graphArea>
<graphArea name="Model" index="0" graph="0">
<graphMethod>Contour</graphMethod>
<space>
<codedPoint>
<codedValue>0</codedValue>
<codedValue>0</codedValue>
<codedValue>0</codedValue>
</codedPoint>
<axis index="0">0</axis>
<axis index="1">1</axis>
<axis index="2">-1</axis>
<axis index="3">-1</axis>
</space>
</graphArea>
<graphArea name="EffectsNoRestriction" graph="0"/>
<graphArea name="EffectsNoRestriction" graph="1"/>
<graphArea name="EffectsNoRestriction" graph="2"/>
<graphArea name="Diagnostics" index="1">
<legend key="NormalResidualsGraph" title="Design-Expert® Software">
<dock type="TopLeft"/>
<showItems>
<showItem>Response</showItem>
<showItem>Info</showItem>
<showItem>ColorGradient</showItem>
<showItem>Data</showItem>
<showItem>PointInfo</showItem>
</showItems>
</legend>
<legend key="ResVsPredGraph" title="Design-Expert® Software">
<dock type="TopLeft"/>
<showItems>
<showItem>Response</showItem>
<showItem>Info</showItem>
<showItem>ColorGradient</showItem>
<showItem>Data</showItem>
<showItem>PointInfo</showItem>
</showItems>
</legend>
<legend key="ResVsRunGraph" title="Design-Expert® Software">
<dock type="TopLeft"/>
<showItems>
<showItem>Response</showItem>
<showItem>Info</showItem>
<showItem>ColorGradient</showItem>
<showItem>Data</showItem>
<showItem>PointInfo</showItem>
</showItems>
</legend>
<legend key="PredVsActualGraph" title="Design-Expert® Software">
<dock type="TopLeft"/>
<showItems>
<showItem>Response</showItem>
<showItem>Info</showItem>
<showItem>ColorGradient</showItem>
<showItem>Data</showItem>
<showItem>PointInfo</showItem>
</showItems>
</legend>
<legend key="BoxCoxGraph" title="Design-Expert® Software">
<dock type="TopLeft"/>
<showItems>
<showItem>Response</showItem>
<showItem>Info</showItem>
<showItem>Lambda</showItem>
<showItem>RecommendedTransform</showItem>
<showItem>ColorGradient</showItem>
<showItem>Data</showItem>
<showItem>PointInfo</showItem>
</showItems>
</legend>
<legend key="ResVsFactorGraph" title="Design-Expert® Software">
<dock type="TopLeft"/>
<showItems>
<showItem>Response</showItem>
<showItem>Info</showItem>
<showItem>ColorGradient</showItem>
<showItem>Data</showItem>
<showItem>PointInfo</showItem>
</showItems>
</legend>
<legend key="CooksDistanceGraph" title="Design-Expert® Software">
<dock type="TopLeft"/>
<showItems>
<showItem>Response</showItem>
<showItem>Info</showItem>
<showItem>ColorGradient</showItem>
<showItem>Data</showItem>
<showItem>PointInfo</showItem>
</showItems>
</legend>
<legend key="LeverageGraph" title="Design-Expert® Software">
<dock type="TopLeft"/>
<showItems>
<showItem>Response</showItem>
<showItem>Info</showItem>
<showItem>ColorGradient</showItem>
<showItem>Data</showItem>
<showItem>PointInfo</showItem>
</showItems>
</legend>
<legend key="RunsVsDFFITSGraph" title="Design-Expert® Software">
<dock type="TopLeft"/>
<showItems>
<showItem>Response</showItem>
<showItem>Info</showItem>
<showItem>ColorGradient</showItem>
<showItem>Data</showItem>
<showItem>PointInfo</showItem>
</showItems>
</legend>
<legend key="RunsVsDFBETASGraph" title="Design-Expert® Software">
<dock type="TopLeft"/>
<showItems>
<showItem>Response</showItem>
<showItem>Info</showItem>
<showItem>ColorGradient</showItem>
<showItem>Data</showItem>
<showItem>PointInfo</showItem>
</showItems>
</legend>
<colorBy type="none"/>
</graphArea>
<graphArea name="Classification" index="1">
<colorBy type="response" index="0"/>
<tracedPoint DrawLineLoo="false" DrawLineIs="false" falsePositiveLoo="-1" truePositiveLoo="-1" falsePositiveIs="-1" truePositiveIs="-1"/>
</graphArea>
<graphArea name="Model" index="1" graph="0">
<graphMethod>Contour</graphMethod>
<contours type="response" index="1" transformed="false" mode="auto">
<format>General</format>
</contours>
<space>
<codedPoint>
<codedValue>0</codedValue>
<codedValue>0</codedValue>
<codedValue>0</codedValue>
</codedPoint>
<axis index="0">0</axis>
<axis index="1">1</axis>
<axis index="2">-1</axis>
<axis index="3">-1</axis>
</space>
<legend key="4" title="Design-Expert® Software">
<dock type="TopLeft"/>
<showItems>
<showItem>Response</showItem>
<showItem>Info</showItem>
<showItem>Lambda</showItem>
<showItem>RecommendedTransform</showItem>
<showItem>ColorGradient</showItem>
<showItem>Data</showItem>
<showItem>PointInfo</showItem>
</showItems>
</legend>
</graphArea>
<graphArea name="GraphicalOptimization">
<graphMethod>Contour</graphMethod>
<space>
<codedPoint>
<codedValue>0</codedValue>
<codedValue>0</codedValue>
<codedValue>0</codedValue>
</codedPoint>
<axis index="0">0</axis>
<axis index="1">1</axis>
<axis index="2">-1</axis>
<axis index="3">-1</axis>
</space>
</graphArea>
<graphArea name="NumericalOptimization">
<graphMethod>Contour</graphMethod>
<space>
<codedPoint>
<codedValue>0</codedValue>
<codedValue>0</codedValue>
<codedValue>0</codedValue>
</codedPoint>
<axis index="0">0</axis>
<axis index="1">1</axis>
<axis index="2">-1</axis>
<axis index="3">-1</axis>
</space>
</graphArea>
</graphSettings>
<perspectives>
<report name="diagnostics_notebook_R2" width="1920" height="1080">e2d6355068c88c7a0004f58b00000002=*0|e5a3b40068c88c7b0004f5c000000003=+1,2,6|e2d4c52068c88c7b0004f5c200000004=+4,5|e2dee0b068c88c7b0004f5c300000005=+3,7,8,9,10@layout2|name=dummy;caption=;state=2098174;dir=3;layer=0;row=0;pos=0;prop=100000;bestw=180;besth=180;minw=180;minh=180;maxw=-1;maxh=-1;floatx=-1;floaty=-1;floatw=-1;floath=-1|name=e2d6355068c88c7a0004f58b00000002;caption=;state=2098172;dir=5;layer=0;row=0;pos=0;prop=100000;bestw=844;besth=436;minw=-1;minh=-1;maxw=-1;maxh=-1;floatx=-1;floaty=-1;floatw=-1;floath=-1|name=e5a3b40068c88c7b0004f5c000000003;caption=;state=2098172;dir=2;layer=4;row=0;pos=0;prop=100000;bestw=852;besth=436;minw=-1;minh=-1;maxw=-1;maxh=-1;floatx=-1;floaty=-1;floatw=-1;floath=-1|name=e2d4c52068c88c7b0004f5c200000004;caption=;state=2098172;dir=3;layer=5;row=0;pos=0;prop=100000;bestw=848;besth=444;minw=-1;minh=-1;maxw=-1;maxh=-1;floatx=-1;floaty=-1;floatw=-1;floath=-1|name=e2dee0b068c88c7b0004f5c300000005;caption=;state=2098172;dir=3;layer=5;row=0;pos=1;prop=100000;bestw=848;besth=444;minw=-1;minh=-1;maxw=-1;maxh=-1;floatx=-1;floaty=-1;floatw=-1;floath=-1|dock_size(5,0,0)=202|dock_size(2,4,0)=854|dock_size(3,5,0)=446|</report>
<report name="main_frame" width="1936" height="1048">layout2|name=main_toolbar;caption=Toolbar;state=2106108;dir=1;layer=10;row=0;pos=0;prop=100000;bestw=441;besth=37;minw=-1;minh=-1;maxw=-1;maxh=-1;floatx=-1;floaty=-1;floatw=-1;floath=-1|name=start_screen;caption=;state=258;dir=5;layer=0;row=0;pos=0;prop=100000;bestw=0;besth=0;minw=-1;minh=-1;maxw=-1;maxh=-1;floatx=-1;floaty=-1;floatw=-1;floath=-1|name=navigation_tree;caption=Navigation Pane;state=5628;dir=4;layer=1;row=0;pos=0;prop=100000;bestw=200;besth=600;minw=40;minh=40;maxw=-1;maxh=-1;floatx=-1;floaty=-1;floatw=-1;floath=-1|name=node_view;caption=;state=4352;dir=5;layer=0;row=0;pos=0;prop=100000;bestw=16;besth=16;minw=-1;minh=-1;maxw=-1;maxh=-1;floatx=-1;floaty=-1;floatw=-1;floath=-1|name=Design Tool;caption=;state=2110204;dir=1;layer=10;row=0;pos=443;prop=100000;bestw=550;besth=37;minw=-1;minh=-1;maxw=-1;maxh=-1;floatx=-1;floaty=-1;floatw=-1;floath=-1|name=Design Properties;caption=Design Properties;state=2098684;dir=4;layer=1;row=0;pos=1;prop=100000;bestw=200;besth=300;minw=40;minh=40;maxw=-1;maxh=-1;floatx=-1;floaty=-1;floatw=217;floath=340|name=History;caption=History;state=2098686;dir=2;layer=1;row=0;pos=0;prop=100000;bestw=200;besth=300;minw=40;minh=40;maxw=-1;maxh=-1;floatx=-1;floaty=-1;floatw=217;floath=340|dock_size(1,10,0)=39|dock_size(5,0,0)=10|dock_size(4,1,0)=200|</report>
<report name="modelgraph_notebook_R2" width="1920" height="1080">e5c5249068c88c7b0004f91200000002=*0@layout2|name=dummy;caption=;state=2098174;dir=3;layer=0;row=0;pos=0;prop=100000;bestw=852;besth=444;minw=852;minh=444;maxw=-1;maxh=-1;floatx=-1;floaty=-1;floatw=-1;floath=-1|name=e5c5249068c88c7b0004f91200000002;caption=;state=2098172;dir=5;layer=0;row=0;pos=0;prop=100000;bestw=1702;besth=886;minw=-1;minh=-1;maxw=-1;maxh=-1;floatx=-1;floaty=-1;floatw=-1;floath=-1|dock_size(5,0,0)=202|</report>
<report name="report_anova_R1" width="1920" height="1080">e2d6b0a068c88be50002ad0800000002=+0|e2d6355068c88be50002ad3600000003=+1,2|e2d4c52068c88be50002ad3800000004=3,*4,5@layout2|name=dummy;caption=;state=2098174;dir=3;layer=0;row=0;pos=0;prop=100000;bestw=180;besth=180;minw=180;minh=180;maxw=-1;maxh=-1;floatx=-1;floaty=-1;floatw=-1;floath=-1|name=e2d6b0a068c88be50002ad0800000002;caption=;state=2098172;dir=5;layer=0;row=0;pos=0;prop=100000;bestw=844;besth=886;minw=-1;minh=-1;maxw=-1;maxh=-1;floatx=-1;floaty=-1;floatw=-1;floath=-1|name=e2d6355068c88be50002ad3600000003;caption=;state=2098172;dir=2;layer=3;row=0;pos=0;prop=100000;bestw=852;besth=440;minw=-1;minh=-1;maxw=-1;maxh=-1;floatx=-1;floaty=-1;floatw=-1;floath=-1|name=e2d4c52068c88be50002ad3800000004;caption=;state=2098172;dir=2;layer=3;row=0;pos=1;prop=100000;bestw=852;besth=440;minw=-1;minh=-1;maxw=-1;maxh=-1;floatx=-1;floaty=-1;floatw=-1;floath=-1|dock_size(5,0,0)=202|dock_size(2,3,0)=854|</report>
<report name="report_anova_R2" width="1920" height="1080">e2d4c52068c88c62000495bb00000002=+0|e2d6b07068c88c62000495e800000003=+1,2|e2dee0b068c88c62000495ea00000004=3,*4,5@layout2|name=dummy;caption=;state=2098174;dir=3;layer=0;row=0;pos=0;prop=100000;bestw=180;besth=180;minw=180;minh=180;maxw=-1;maxh=-1;floatx=-1;floaty=-1;floatw=-1;floath=-1|name=e2d4c52068c88c62000495bb00000002;caption=;state=2098172;dir=5;layer=0;row=0;pos=0;prop=100000;bestw=844;besth=886;minw=-1;minh=-1;maxw=-1;maxh=-1;floatx=-1;floaty=-1;floatw=-1;floath=-1|name=e2d6b07068c88c62000495e800000003;caption=;state=2098172;dir=2;layer=3;row=0;pos=0;prop=100000;bestw=852;besth=440;minw=-1;minh=-1;maxw=-1;maxh=-1;floatx=-1;floaty=-1;floatw=-1;floath=-1|name=e2dee0b068c88c62000495ea00000004;caption=;state=2098172;dir=2;layer=3;row=0;pos=1;prop=100000;bestw=852;besth=440;minw=-1;minh=-1;maxw=-1;maxh=-1;floatx=-1;floaty=-1;floatw=-1;floath=-1|dock_size(5,0,0)=202|dock_size(2,3,0)=854|</report>
<report name="report_fit_summary_R1" width="0" height="0"></report>
<report name="report_fit_summary_R2" width="0" height="0"></report>
<report name="report_solutions_" width="1920" height="1080">e2d4c52068c88ba90001c2ad00000002=*0|e2d6b0a068c88ba90001c2c500000003=+1,2@layout2|name=dummy;caption=;state=2098174;dir=3;layer=0;row=0;pos=0;prop=100000;bestw=180;besth=180;minw=180;minh=180;maxw=-1;maxh=-1;floatx=-1;floaty=-1;floatw=-1;floath=-1|name=e2d4c52068c88ba90001c2ad00000002;caption=;state=2098172;dir=5;layer=0;row=0;pos=0;prop=100000;bestw=1702;besth=436;minw=-1;minh=-1;maxw=-1;maxh=-1;floatx=-1;floaty=-1;floatw=-1;floath=-1|name=e2d6b0a068c88ba90001c2c500000003;caption=;state=2098172;dir=3;layer=2;row=0;pos=0;prop=100000;bestw=1702;besth=444;minw=-1;minh=-1;maxw=-1;maxh=-1;floatx=-1;floaty=-1;floatw=-1;floath=-1|dock_size(5,0,0)=202|dock_size(3,2,0)=446|</report>
</perspectives>
</guiState>
<designModel terms="10">
<designTerm id="0" coef="1" term="Intercept"/>
<designTerm id="1" coef="1" term="A"/>
<designTerm id="2" coef="1" term="B"/>
<designTerm id="3" coef="1" term="C"/>
<designTerm id="4" coef="1" term="AB"/>
<designTerm id="5" coef="1" term="AC"/>
<designTerm id="6" coef="1" term="BC"/>
<designTerm id="7" coef="1" term="A^2"/>
<designTerm id="8" coef="1" term="B^2"/>
<designTerm id="9" coef="1" term="C^2"/>
</designModel>
<run stdNo="13" dsnId="14" runNo="1" blockNo="0" blockName="Block 1" pointId="7" pointName="Center" buildPointId="5" buildPointName="NA" note="" rowStatus="Normal">
<facActual id="A">120</facActual>
<facActual id="B">25</facActual>
<facActual id="C">35</facActual>
<resVal id="1">1.4</resVal>
<resVal id="2">5.39</resVal>
</run>
<run stdNo="12" dsnId="13" runNo="2" blockNo="0" blockName="Block 1" pointId="12" pointName="IBFact" buildPointId="5" buildPointName="NA" note="" rowStatus="Normal">
<facActual id="A">120</facActual>
<facActual id="B">40</facActual>
<facActual id="C">45</facActual>
<resVal id="1">3.77</resVal>
<resVal id="2">6.76</resVal>
</run>
<run stdNo="11" dsnId="12" runNo="3" blockNo="0" blockName="Block 1" pointId="12" pointName="IBFact" buildPointId="5" buildPointName="NA" note="" rowStatus="Normal">
<facActual id="A">120</facActual>
<facActual id="B">10</facActual>
<facActual id="C">45</facActual>
<resVal id="1">3.97</resVal>
<resVal id="2">6.53</resVal>
</run>
<run stdNo="3" dsnId="4" runNo="4" blockNo="0" blockName="Block 1" pointId="12" pointName="IBFact" buildPointId="5" buildPointName="NA" note="" rowStatus="Normal">
<facActual id="A">40</facActual>
<facActual id="B">40</facActual>
<facActual id="C">35</facActual>
<resVal id="1">1.83</resVal>
<resVal id="2">6.36</resVal>
</run>
<run stdNo="5" dsnId="6" runNo="5" blockNo="0" blockName="Block 1" pointId="12" pointName="IBFact" buildPointId="5" buildPointName="NA" note="" rowStatus="Normal">
<facActual id="A">40</facActual>
<facActual id="B">25</facActual>
<facActual id="C">25</facActual>
<resVal id="1">2.45</resVal>
<resVal id="2">6.12</resVal>
</run>
<run stdNo="15" dsnId="14" runNo="6" blockNo="0" blockName="Block 1" pointId="7" pointName="Center" buildPointId="5" buildPointName="NA" note="" rowStatus="Normal">
<facActual id="A">120</facActual>
<facActual id="B">25</facActual>
<facActual id="C">35</facActual>
<resVal id="1">1.4</resVal>
<resVal id="2">5.39</resVal>
</run>
<run stdNo="8" dsnId="9" runNo="7" blockNo="0" blockName="Block 1" pointId="12" pointName="IBFact" buildPointId="5" buildPointName="NA" note="" rowStatus="Normal">
<facActual id="A">200</facActual>
<facActual id="B">25</facActual>
<facActual id="C">45</facActual>
<resVal id="1">4.41</resVal>
<resVal id="2">7.16</resVal>
</run>
<run stdNo="1" dsnId="2" runNo="8" blockNo="0" blockName="Block 1" pointId="12" pointName="IBFact" buildPointId="5" buildPointName="NA" note="" rowStatus="Normal">
<facActual id="A">40</facActual>
<facActual id="B">10</facActual>
<facActual id="C">35</facActual>
<resVal id="1">1.96</resVal>
<resVal id="2">6.24</resVal>
</run>
<run stdNo="7" dsnId="8" runNo="9" blockNo="0" blockName="Block 1" pointId="12" pointName="IBFact" buildPointId="5" buildPointName="NA" note="" rowStatus="Normal">
<facActual id="A">40</facActual>
<facActual id="B">25</facActual>
<facActual id="C">45</facActual>
<resVal id="1">2.93</resVal>
<resVal id="2">6.86</resVal>
</run>
<run stdNo="9" dsnId="10" runNo="10" blockNo="0" blockName="Block 1" pointId="12" pointName="IBFact" buildPointId="5" buildPointName="NA" note="" rowStatus="Normal">
<facActual id="A">120</facActual>
<facActual id="B">10</facActual>
<facActual id="C">25</facActual>
<resVal id="1">2.15</resVal>
<resVal id="2">5.68</resVal>
</run>
<run stdNo="10" dsnId="11" runNo="11" blockNo="0" blockName="Block 1" pointId="12" pointName="IBFact" buildPointId="5" buildPointName="NA" note="" rowStatus="Normal">
<facActual id="A">120</facActual>
<facActual id="B">40</facActual>
<facActual id="C">25</facActual>
<resVal id="1">2.71</resVal>
<resVal id="2">5.83</resVal>
</run>
<run stdNo="4" dsnId="5" runNo="12" blockNo="0" blockName="Block 1" pointId="12" pointName="IBFact" buildPointId="5" buildPointName="NA" note="" rowStatus="Normal">
<facActual id="A">200</facActual>
<facActual id="B">40</facActual>
<facActual id="C">35</facActual>
<resVal id="1">2.83</resVal>
<resVal id="2">6.78</resVal>
</run>
<run stdNo="2" dsnId="3" runNo="13" blockNo="0" blockName="Block 1" pointId="12" pointName="IBFact" buildPointId="5" buildPointName="NA" note="" rowStatus="Normal">
<facActual id="A">200</facActual>
<facActual id="B">10</facActual>
<facActual id="C">35</facActual>
<resVal id="1">2.96</resVal>
<resVal id="2">6.74</resVal>
</run>
<run stdNo="6" dsnId="7" runNo="14" blockNo="0" blockName="Block 1" pointId="12" pointName="IBFact" buildPointId="5" buildPointName="NA" note="" rowStatus="Normal">
<facActual id="A">200</facActual>
<facActual id="B">25</facActual>
<facActual id="C">25</facActual>
<resVal id="1">2.45</resVal>
<resVal id="2">6.68</resVal>
</run>
<run stdNo="14" dsnId="14" runNo="15" blockNo="0" blockName="Block 1" pointId="7" pointName="Center" buildPointId="5" buildPointName="NA" note="" rowStatus="Normal">
<facActual id="A">120</facActual>
<facActual id="B">25</facActual>
<facActual id="C">35</facActual>
<resVal id="1">1.4</resVal>
<resVal id="2">5.39</resVal>
</run>
<responseModel rmId="1" analysisUuId="99393054-e0d4-49ef-abc9-01b524e06cf0" name="R1">
<response id="1" responseUuId="0d71fb6b-e026-4b4e-adbb-aea999da6769" modelBase="Polynomial" stdDevSource="ANOVA" stdDev="0.145636533878007"/>
<transform id="0" name="None" successLevel="1"/>
<compModel modelType="Polynomial" calcType="CodedCalc" hierarchicalActual="false" terms="10">
<equationTerm id="0" coef="1.4" term="Intercept"/>
<equationTerm id="1" coef="0.435" term="A"/>
<equationTerm id="2" coef="0.0124999999999998" term="B"/>
<equationTerm id="3" coef="0.665" term="C"/>
<equationTerm id="4" coef="6.92142917135997E-16" term="AB"/>
<equationTerm id="5" coef="0.37" term="AC"/>
<equationTerm id="6" coef="-0.19" term="BC"/>
<equationTerm id="7" coef="0.4525" term="A^2"/>
<equationTerm id="8" coef="0.5425" term="B^2"/>
<equationTerm id="9" coef="1.2075" term="C^2"/>
<equationTerm id="10" term="Curvature"/>
</compModel>
</responseModel>
<responseModel rmId="2" analysisUuId="d4bd269f-0130-4bfd-aa16-207dbedad76c" name="R2">
<response id="2" responseUuId="f35d12cf-03f6-4a59-9be7-46cce525258d" modelBase="Polynomial" stdDevSource="ANOVA" stdDev="0.0956033472217373"/>
<transform id="0" name="None" successLevel="1"/>
<compModel modelType="Polynomial" calcType="CodedCalc" hierarchicalActual="false" terms="10">
<equationTerm id="0" coef="5.39" term="Intercept"/>
<equationTerm id="1" coef="0.222499999999999" term="A"/>
<equationTerm id="2" coef="0.0674999999999993" term="B"/>
<equationTerm id="3" coef="0.375" term="C"/>
<equationTerm id="4" coef="-0.0199999999999983" term="AB"/>
<equationTerm id="5" coef="-0.0649999999999999" term="AC"/>
<equationTerm id="6" coef="0.0199999999999999" term="BC"/>
<equationTerm id="7" coef="0.822500000000001" term="A^2"/>
<equationTerm id="8" coef="0.317500000000001" term="B^2"/>
<equationTerm id="9" coef="0.492499999999999" term="C^2"/>
<equationTerm id="10" term="Curvature"/>
</compModel>
</responseModel>
<optimization models="7">
<criteria modType="Factor" id="1" goal="InRange" type="Numeric" target="120" limitLow="40" limitHigh="200" weightLow="1" weightHigh="1" overlayLow="Missing" overlayHigh="Missing" importance="3" coding="Actual" scale="Transform" displayScale="Original"/>
<criteria modType="Factor" id="2" goal="InRange" type="Numeric" target="25" limitLow="10" limitHigh="40" weightLow="1" weightHigh="1" overlayLow="Missing" overlayHigh="Missing" importance="3" coding="Actual" scale="Transform" displayScale="Original"/>
<criteria modType="Factor" id="3" goal="InRange" type="Numeric" target="35" limitLow="25" limitHigh="45" weightLow="1" weightHigh="1" overlayLow="Missing" overlayHigh="Missing" importance="3" coding="Actual" scale="Transform" displayScale="Original"/>
<criteria modType="Response" id="1" goal="Minimum" type="Numeric" target="1.4" limitLow="1.4" limitHigh="4.41" weightLow="1" weightHigh="1" overlayLow="Missing" overlayHigh="4.41" importance="3" coding="Actual" scale="Transform" displayScale="Original" responseUuId="0d71fb6b-e026-4b4e-adbb-aea999da6769" rmId="1" analysisUuId="99393054-e0d4-49ef-abc9-01b524e06cf0"/>
<criteria modType="POE" id="1" goal="None" type="Numeric" target="Missing" limitLow="Missing" limitHigh="Missing" weightLow="1" weightHigh="1" overlayLow="Missing" overlayHigh="Missing" importance="3" coding="Coded" scale="Transform" displayScale="Original" responseUuId="0d71fb6b-e026-4b4e-adbb-aea999da6769" rmId="1" analysisUuId="99393054-e0d4-49ef-abc9-01b524e06cf0"/>
<criteria modType="Response" id="2" goal="Minimum" type="Numeric" target="5.39" limitLow="5.39" limitHigh="7.16" weightLow="1" weightHigh="1" overlayLow="Missing" overlayHigh="7.16" importance="3" coding="Actual" scale="Transform" displayScale="Original" responseUuId="f35d12cf-03f6-4a59-9be7-46cce525258d" rmId="2" analysisUuId="d4bd269f-0130-4bfd-aa16-207dbedad76c"/>
<criteria modType="POE" id="2" goal="None" type="Numeric" target="Missing" limitLow="Missing" limitHigh="Missing" weightLow="1" weightHigh="1" overlayLow="Missing" overlayHigh="Missing" importance="3" coding="Coded" scale="Transform" displayScale="Original" responseUuId="f35d12cf-03f6-4a59-9be7-46cce525258d" rmId="2" analysisUuId="d4bd269f-0130-4bfd-aa16-207dbedad76c"/>
</optimization>
<buildInfo noOfCenterPoints="3" buildTime="1"/>
</DEXXMLDoc>
