# Supplementary material for: Design and optimization of a butterfly-shaped grafting clip and cutting mechanism based on finite element simulation
Source: PLoS One. 2026 Jan 30;21(1):e0339854. doi: 10.1371/journal.pone.0339854 (PMC12858020; doi:10.1371/journal.pone.0339854)
Supplement: S5 Table — (XLSX) [file pone.0339854.s005.xlsx]

## Sheet: cutting_tests_simulated
	Cutting Angle	20		30		40
	Cut stroke(mm)	37.47		27.32		21.92
	Trial	Length(mm)	Pass	Length(mm)	Pass	Length(mm)	Pass
	1	0.1235	1	0.3878	1	0.4144	1
	2	0.2885	0	0.4553	1	0	1
	3	0.2734	1	0.2614	1	0.3771	0
	4	0.2347	0	0.501	1	0.4105	1
	5	0.3402	1	0.3026	1	0.1653	1
	6	0.305	1	0.1959	1	0.2127	1
	7	0.1739	1	0.4762	1	0.3241	0
	8	0.3119	1	0.3944	1	0.5244	0
	9	0	1	0.1696	1	0.3698	0
	10	0.1379	0	0.3303	1	0.4737	1
	11	0.0766	1	0.3086	1	0.0815	0
	12	0.2776	1	0.4883	1	0.0968	0
	13	0.1864	1	0.2458	1	0.4391	0
	14	0.2858	1	0.358	1	0.4166	0
	15	0.2936	1	0.1801	1	0.6099	0
	16	0.2716	1	0.55	1	0.2465	1
	17	0.3347	0	0.4376	1	0.7671	1
	18	0.2247	1	0.4648	1	0.2896	1
	19	0.1554	1	0.2657	1	0.4031	1
	20	0.4412	1	0.3469	1	0.3648	0
	21	0.1053	0	0.3563	1	0.2418	1
	22	0.098	0	0.3415	1	0.372	1
	23	0.1405	1	0.5018	1	0.5282	0
	24	0.3094	0	0.1621	0	0.4215	0
	25	0.4723	0	0.3724	1	0.5622	0
	26	0.3954	0	0.3007	0	0.4939	1
	27	0.415	1	0.488	1	0.6034	0
	28	0.2997	1	0.3389	1	0	1
	29	0.2943	0	0.4622	1	0.2772	1
	30	0.3933	0	0.3064	1	0.3882	0
	31	0.4089	1	0.1823	1	0.2505	0
	32	0.2645	1	0.506	1	0.4591	0
	33	0.2267	1	0.2975	0	0.0559	1
	34	0.2997	1	0.5833	1	0.2155	1
	35	0.1313	0	0.4573	1	0.6665	0
	36	0.4115	0	0.2222	1	0.4372	1
	37	0.3632	1	0.2787	1	0.3165	0
	38	0.2318	1	0.5288	1	0.4928	1
	39	0.1388	1	0.2359	1	0.0915	1
	40	0.3558	1	0.6087	1	0.1604	1
	41	0.3099	0	0.4082	1	0.5258	1
	42	0.1091	0	0.3737	1	0.1893	1
	43	0.3363	1	0.217	1	0.5673	0
	44	0.2094	0	0.358	1	0.898	1
	45	0.1729	1	0.3677	1	0.7784	0
	46	0.3131	1	0.458	1	0.6133	1
	47	0.2908	0	0.3013	1	0.3426	0
	48	0.45	0	0.6027	1	0.7184	0
	49	0.2353	1	0.3032	1	0.3478	0
	50	0.2451	0	0.3361	1	0.6516	1
	51	0.1988	1	0.3972	1	0.7754	0
	52	0.3688	0	0.4335	1	0.0892	0
	53	0.2666	1	0.3581	1	0.5025	0
	54	0.328	1	0.4319	1	0.6117	1
	55	0.1884	1	0.1729	0	0.7676	1
	56	0.2545	1	0.264	0	0.5752	1
	57	0.237	1	0.2111	1	0.3261	0
	58	0.3069	0	0.4077	1	0.4876	1
	59	0.3701	1	0.1564	1	0.4953	0
	60	0.3471	1	0.3576	1	0.4961	0
	61	0.2009	0	0.3603	1	0.2185	1
	62	0.3615	0	0.1319	1	0.386	1
	63	0.259	1	0.5326	1	0.56	1
	64	0.1954	1	0.3068	1	0.5589	1
	65	0.5121	1	0.2889	1	0.4724	0
	66	0.4502	1	0.4635	1	0.3309	0
	67	0.2737	0	0.5718	1	0.2391	1
	68	0.3043	1	0.2345	1	0.689	1
	69	0.2779	1	0.3204	1	0.2598	0
	70	0.1924	0	0.4137	1	0.3945	1
	71	0.3656	1	0.3541	0	0.4978	1
	72	0.2136	1	0.5333	1	0.5256	0
	73	0.3177	1	0.2855	1	0.2192	0
	74	0.2153	1	0.461	0	0.2473	1
	75	0.3523	1	0.1993	1	0.3148	1
	76	0.4812	1	0.1554	1	0.4456	0
	77	0.2298	1	0.4671	1	0.4541	0
	78	0.4475	1	0.5055	1	0.4706	0
	79	0.3043	0	0.6188	1	0.3053	1
	80	0.311	0	0.533	1	0.3073	1
	81	0.55	1	0.3327	0	0.3867	1
	82	0.1196	0	0.313	1	0	1
	83	0.1777	1	0.241	1	0.4607	0
	84	0.1341	1	0.4204	1	0.154	1
	85	0.3392	1	0.4441	1	0.5189	0
	86	0.39	1	0.2106	1	0.2423	0
	87	0.1996	0	0.2592	0	0.0152	1
	88	0.3662	0	0.304	0	0.2892	1
	89	0.2346	1	0.3768	1	0.5853	0
	90	0.1219	0	0.4439	1	0.1664	1
	91	0.4046	1	0.2835	1	0.2213	1
	92	0.1429	1	0.2343	1	0.2947	1
	93	0.2422	1	0.4693	1	0.8443	0
	94	0.2198	0	0.5186	1	0.3068	0
	95	0.1884	0	0.3481	0	0.7557	1
	96	0.2762	1	0.3277	0	0.5305	1
	97	0.3595	1	0.5043	1	0.3323	1
	98	0.2367	1	0.5201	1	0.7561	1
	99	0.343	1	0.4035	1	0.1026	1
	100	0.251	1	0.2879	1	0.7023	1
